# Supplementary material for: Cross-Resistance to Pyrethroids and Neonicotinoids in Malaria Vectors from Vegetable Farms in the Northern Benin
Source: Trop Med Infect Dis. 2024 Dec 12;9(12):305. doi: 10.3390/tropicalmed9120305 (PMC11679647; doi:10.3390/tropicalmed9120305)
Supplement: Supplementary file 1 [file tropicalmed-09-00305-s001.zip]

Archive with 1 entries (1 files):
- tropicalmed-3071628-supplementary.xlsx
