# Supplementary material for: Cross-Resistance to Pyrethroids and Neonicotinoids in Malaria Vectors from Vegetable Farms in the Northern Benin
Source: Trop Med Infect Dis. 2024 Dec 12;9(12):305. doi: 10.3390/tropicalmed9120305 (PMC11679647; doi:10.3390/tropicalmed9120305)
Supplement: Supplementary file 1 [file tropicalmed-09-00305-s001.zip › tropicalmed-3071628-supplementary.xlsx]

## Sheet: Malanville
N°	Sex	Age	Study Nevel	Main activity	Use of fertilizers	Chemical fertilizers	Organic fertilizers	Use of Herbicides	Use of pesticides	Place of purchase	Number of years since you started using these pesticides	Effectiveness of pesticide	Lost of product efficiency	Recognition of the effectiveness of pesticides	Mosquito nets	Do you sleep under this mosquito net?
1	Male	35	No formal schooling	Market gardening	Yes	Yes	Yes	Yes	Yes	Market	7	Low number of pests, State of health of the plant	Yes	Yes	Yes	Yes
2	Male	33	No formal schooling	Agriculture	Yes	Yes	Yes	Yes	Yes	Market, SODECO	6	State of health of the plant	Yes	Yes	Yes	Yes
3	Male	33	Secondary	Market gardening	Yes	Yes	Yes	Yes	Yes	SODECO	23	State of health of the plant	No	Yes	Yes	Yes
4	Male	49	No formal schooling	Agriculture	Yes	Yes	Yes	Yes	Yes	SODECO	RAS	State of health of the plant	Yes	Yes	Yes	Yes
5	Male	55	No formal schooling	Agriculture	Yes	Yes	Yes	Yes	Yes	SODECO	28	State of health of the plant	No	Yes	Yes	Yes
6	Male	36	No formal schooling	Agriculture	Yes	Yes	Yes	Yes	Yes	SODECO	24	State of health of the plant	No	Yes	Yes	Yes
7	Male	34	No formal schooling	Agriculture	Yes	Yes	Yes	Yes	Yes	SODECO	8	State of health of the plant	No	Yes	Yes	No
8	Male	54	No formal schooling	Agriculture	Yes	Yes	Yes	Yes	Yes	Market	7	State of health of the plant	Yes	Yes	Yes	Yes
9	Male	35	No formal schooling	Market gardening	Yes	Yes	Yes	Yes	Yes	Market, SODECO	7	State of health of the plant	Yes	Yes	Yes	Yes
10	Male	61	No formal schooling	Market gardening	Yes	Yes	Yes	Yes	Yes	SODECO	6	State of health of the plant	Yes	Yes	Yes	Yes
11	Male	50	No formal schooling	Agriculture	Yes	Yes	Yes	Yes	Yes	SODECO	6	State of health of the plant	Yes	Yes	Yes	Yes
12	Male	33	No formal schooling	Agriculture	Yes	Yes	Yes	Yes	Yes	Market, SODECO	8	State of health of the plant	Yes	Yes	Yes	Yes
13	Male	36	Secondary	Agriculture	Yes	Yes	Yes	Yes	Yes	Market	5	Low number of pests, State of health of the plant	Yes	Yes	Yes	Yes
14	Male	46	No formal schooling	Agriculture	Yes	Yes	Yes	Yes	Yes	Market, SODECO	7	Low number of pests, State of health of the plant	Yes	Yes	Yes	Yes
15	Male	27	No formal schooling	Agriculture	Yes	Yes	Yes	Yes	Yes	Market, SODECO	3	Low number of pests, State of health of the plant	Yes	Yes	Yes	Yes
16	Male	26	No formal schooling	Agriculture	Yes	Yes	Yes	Yes	Yes	Market, SODECO	7	State of health of the plant	Yes	Yes	Yes	Yes
17	Male	30	Secondary	Market gardening	Yes	Yes	Yes	Yes	Yes	Market, SODECO	5	State of health of the plant	Yes	Yes	Yes	Yes
18	Male	40	No formal schooling	Market gardening	Yes	Yes	Yes	Yes	Yes	Market, SODECO	20	Low number of pests, State of health of the plant	Yes	Yes	Yes	Yes
19	Male	54	No formal schooling	Agriculture	Yes	Yes	Yes	Yes	Yes	SODECO	36	State of health of the plant	No	Yes	Yes	Yes
20	Male	52	No formal schooling	Agriculture	Yes	Yes	Yes	Yes	Yes	SODECO	36	State of health of the plant	No	Yes	Yes	Yes
21	Male	28	No formal schooling	Agriculture	Yes	Yes	Yes	Yes	Yes	SODECO		State of health of the plant	No	Yes	Yes	Yes
22	Male	28	No formal schooling	Agriculture	Yes	Yes	Yes	Yes	Yes	SODECO	9	State of health of the plant	Yes	Yes	Yes	Yes
23	Male	70	No formal schooling	Market gardening	Yes	Yes	Yes	Yes	Yes	Market, SODECO	25	Low number of pests, State of health of the plant	Yes	Yes	Yes	Yes
24	Male	60	No formal schooling	Market gardening	Yes	Yes	Yes	Yes	Yes	Market, SODECO	10	State of health of the plant	Yes	Yes	Yes	Yes
25	Male	32	No formal schooling	Agriculture	Yes	Yes	Yes	Yes	Yes	SODECO	18	State of health of the plant	No	Yes	Yes	Yes
26	Male	40	No formal schooling	Agriculture	Yes	Yes	Yes	Yes	Yes	SODECO	23	State of health of the plant	Yes	Yes	Yes	Yes
27	Male	75	No formal schooling	Agriculture	Yes	Yes	Yes	Yes	Yes	SODECO	25	State of health of the plant	No	Yes	Yes	Yes
28	Male	28	No formal schooling	Agriculture	Yes	Yes	Yes	Yes	Yes	SODECO	23	State of health of the plant	No	Yes	Yes	Yes
29	Male	49	No formal schooling	Agriculture	Yes	Yes	Yes	Yes	Yes	Market, SODECO	8	State of health of the plant	Yes	Yes	Yes	Yes
30	Male	20	Secondary	Agriculture	Yes	Yes	Yes	Yes	Yes	Market, SODECO	8	State of health of the plant	Yes	Yes	Yes	Yes
31	Male	38	No formal schooling	Agriculture	Yes	Yes	Yes	Yes	Yes	Market, SODECO	5	State of health of the plant	Yes	Yes	Yes	Yes
32	Male	73	No formal schooling	Agriculture	Yes	Yes	Yes	Yes	Yes	Market	19	State of health of the plant	Yes	Yes	Yes	Yes
33	Male	45	No formal schooling	Market gardening	Yes	Yes	Yes	Yes	Yes	SODECO	16	State of health of the plant	Yes	Yes	Yes	Yes
34	Male	24	No formal schooling	Market gardening	Yes	Yes	Yes	Yes	Yes	SODECO	7	State of health of the plant	Yes	Yes	Yes	Yes
35	Male	27	No formal schooling	Market gardening	Yes	Yes	Yes	Yes	Yes	SODECO	5	State of health of the plant	No	Yes	Yes	Yes
36	Male	30	No formal schooling	Market gardening	Yes	Yes	Yes	Yes	Yes	SODECO	12	State of health of the plant	Yes	Yes	Yes	Yes
37	Male	52	No formal schooling	Agriculture	Yes	Yes	Yes	Yes	Yes	Market, SODECO	20	Low number of pests, State of health of the plant	Yes	Yes	Yes	Yes
38	Male	22	No formal schooling	Market gardening	Yes	Yes	Yes	Yes	Yes	Market, SODECO	20	State of health of the plant	Yes	Yes	Yes	Yes
39	Male	35	No formal schooling	Market gardening	Yes	Yes	Yes	Yes	Yes	Market, SODECO	12	Low number of pests, State of health of the plant	Yes	Yes	Yes	Yes
40	Male	33	No formal schooling	Market gardening	Yes	Yes	Yes	Yes	Yes	Market, SODECO	8	State of health of the plant	Yes	Yes	Yes	Yes

## Sheet: Parakou
N°	Sex	Age	Study Nevel	Main activity	Use of fertilizers	Chemical fertilizers	Organic fertilizers	Use of Herbicides	Use of pesticides	Place of purchase	Number of years since you started using these pesticides	Effectiveness of pesticide	Lost of product efficiency	Recognition of the effectiveness of pesti-cides	Mosquito nets	Do you sleep under this mosquito net?
1	Male	42	Secondary	Market gardening	Yes	Yes	Yes	Yes	Yes	Shop	30	Low number of pests	Yes	Yes	Yes	No
2	Male	27	Primary	Market gardening	Yes	Yes	No	No	Yes	Shop	10	Low number of pests, State of health of the plant	Yes	Yes	Yes	yes
3	Male	28	University	Market gardening	Yes	Yes	No	Yes	Yes	Shop	20	Low number of pests, State of health of the plant	Yes	Yes	Yes	No
4	Male	27	UNo formal schoolingversity	Market gardening	Yes	Yes	No	Yes	Yes	Shop	4	State of health of the plant	Yes	Yes	Yes	yes
5	Male	21	Secondary	Market gardening	Yes	Yes	No	Yes	Yes	Shop	8	State of health of the plant	No	Yes	Yes	No
6	Male	26	No formal schooling	Market gardening	Yes	Yes	Yes	Yes	Yes	Shop	6	State of health of the plant	No	Yes	Yes	yes
7	Male	20	No formal schooling	Market gardening	Yes	Yes	Yes	Yes	Yes	Shop	8	State of health of the plant	No	Yes	Yes	No
8	Male	57	Secondary	Market gardening	Yes	Yes	Yes	No	Yes	Market	11	State of health of the plant	No	No	Yes	yes
9	Male	34	Secondary	Market gardening	Yes	Yes	Yes	Yes	Yes	Shop	10	State of health of the plant	No	Yes	Yes	yes
10	Male	32	University	Market gardening	Yes	Yes	Yes	No	Yes	Market	2	State of health of the plant	No	Yes	Yes	yes
11	Male	29	UNo formal schoolingversity	Agriculture	No	No	No	No	Yes	Shop	13	State of health of the plant	No	No	Yes	No
12	Male	23	No formal schooling	Market gardening	No	No	no	No	Yes	Shop	10	State of health of the plant	No	Yes	Yes	yes
13	Male	30	University	Market gardening	Yes	Yes	Yes	Yes	Yes	Market	6	State of health of the plant	No	Yes	Yes	No
14	Male	33	University	Market gardening	Yes	No	Yes	Yes	Yes	Market	7	Low number of pests	Yes	Yes	Yes	yes
15	Male	29	UNo formal schoolingversity	Market gardening	Yes	Yes	Yes	Yes	Yes	City	2	Low number of pests	Yes	Yes	Yes	yes
16	Male	24	Secondary	Market gardening	Yes	No	Yes	No	Yes	Shop	4	State of health of the plant	Yes	Yes	Yes	yes
17	Male	24	Secondary	Market gardening	Yes	Yes	No	No	Yes	Shop	3	State of health of the plant	No	Yes	Yes	yes
18	Male	53	No formal schooling	Market gardening	Yes	Yes	Yes	No	Yes	Shop	13	State of health of the plant	No	Yes	Yes	No
19	Male	40	Primary	Market gardening	Yes	Yes	Yes	No	Yes	Benin-Seeds sales	11	State of health of the plant	Yes	Yes	Yes	No
20	Male	41	No formal schooling	Market gardening	Yes	Yes	Yes	No	Yes	Shop	13	State of health of the plant	Yes	Yes	Yes	yes
21	Male	23	Primary	Market gardening	Yes	Yes	Yes	No	Yes	Market	9	State of health of the plant	No	Yes	Yes	yes
22	Male	53	No formal schooling	Market gardening	Yes	Yes	Yes	No	Yes	Market	8	State of health of the plant	Yes	Yes	Yes	yes
23	Male	25	Primary	Market gardening	Yes	Yes	Yes	No	Yes	Market	6	State of health of the plant	No	No	Yes	yes
24	Male	45	No formal schooling	Market gardening	Yes	Yes	Yes	No	Yes	Shop	9	State of health of the plant	No	Yes	Yes	yes
25	Male	16	Primary	Market gardening	Yes	Yes	Yes	No	Yes	Market	2	State of health of the plant	No	Yes	Yes	yes
26	Male	26	No formal schooling	Market gardening	Yes	Yes	Yes	No	Yes	Shop	10	State of health of the plant	No	Yes	Yes	yes
27	Male	19	No formal schooling	Market gardening	Yes	Yes	Yes	No	Yes	Shop	3	State of health of the plant	No	Yes	Yes	No
28	Male	20	Secondary	Market gardening	Yes	Yes	Yes	No	Yes	Market	2	State of health of the plant	No	Yes	Yes	No
29	Male	39	No formal schooling	Market gardening	Yes	Yes	Yes	No	Yes	Shop	7	State of health of the plant	No	Yes	Yes	yes
30	Male	20	Secondary	Market gardening	Yes	Yes	Yes	No	Yes	Shop	2	State of health of the plant	No	Yes	Yes	No
31	Male	22	Secondary	Market gardening	Yes	Yes	Yes	No	Yes	Market	4	State of health of the plant	No	Yes	Yes	yes
32	Male	38	Secondary	Market gardening	Yes	Yes	Yes	No	Yes	Market	10	State of health of the plant	No	Yes	Yes	No
33	Male	31	Primary	Market gardening	Yes	Yes	Yes	No	Yes	Benin-Seeds sales	8	State of health of the plant	No	Yes	Yes	yes
34	Male	25	Secondary	Market gardening	Yes	Yes	Yes	Yes	Yes	Shop	4	State of health of the plant	No	Yes	Yes	yes
35	Male	29	Secondary	Market gardening	Yes	Yes	Yes	Yes	Yes	Shop	8	State of health of the plant	No	Yes	Yes	yes
36	Male	34	Primary	Agriculture	Yes	Yes	No	Yes	Yes	Shop	7	State of health of the plant	No	Yes	Yes	yes
37	Male	17	Primary	Market gardening	Yes	Yes	Yes	No	Yes	Market	4	State of health of the plant	No	Yes	Yes	yes
38	Male	15	Primary	Market gardening	Yes	Yes	Yes	No	Yes	Market	6	State of health of the plant	No	Yes	Yes	yes
39	Male	35	No formal schooling	Market gardening	Yes	Yes	No	No	Yes	Market	6	State of health of the plant	No	Yes	Yes	No
40	Male	61	Secondary	Market gardening	Yes	No	Yes	No	Yes	Market	15	State of health of the plant	No	Yes	Yes	No
41	Male	22	Secondary	Market gardening	Yes	Yes	Yes	No	Yes	Shop	5	State of health of the plant	No	Yes	Yes	yes
42	Male	30	University	Market gardening	Yes	Yes	Yes	Yes	Yes	Shop	6	State of health of the plant	Yes	Yes	No
43	Male	28	UNo formal schoolingversity	Market gardening	Yes	Yes	Yes	No	Yes	Shop	6	State of health of the plant	No	Yes	No
44	Male	21	No formal schooling	Market gardening	Yes	Yes	Yes	No	Yes	Benin-Seeds sales	5	State of health of the plant	No	Yes	Yes	yes
45	Male	18	Primary	Market gardening	Yes	Yes	Yes	No	Yes	Shop	3	State of health of the plant	No	Yes	Yes	yes
